# Supplementary material for: A cuproptosis-related gene expression signature predicting clinical prognosis and immune responses in intrahepatic cholangiocarcinoma detected by single-cell RNA sequence analysis
Source: Cancer Cell Int. 2024 Mar 2;24:92. doi: 10.1186/s12935-024-03251-2 (PMC10908169; doi:10.1186/s12935-024-03251-2)
Supplement: Supplementary file 2 — Additional file 2: Supplementary Tables. [file 12935_2024_3251_MOESM2_ESM.xlsx]

## Sheet: S1
Additional Table 1 qRT-PCR primer sequence
genename	sequence
GAPDH-F	CTTAGCACCCCTGGCCAAG
GAPDH-R	TGGTCATGAGTCCTTCCACG
SLC39A4 - F	GGACTTTGTGTTCCAGCAGC
SLC39A4 - R	CACTCAGGCATACCGTGTCC

## Sheet: S2
Additional Table 2 Correlation between different immune cells
cellA	cellB	cor	p	CUPT
T cells CD8	T cells CD4 memory resting	-0.79512	0.00597043	High
T cells CD4 memory resting	T cells CD8	-0.79512	1	High
T cells CD4 memory resting	T cells CD4 memory activated	-0.769247	0.00928873	High
T cells CD4 memory activated	T cells CD4 memory resting	-0.769247	1	High
Monocytes	Macrophages M0	-0.666269	0.0354145	High
Macrophages M0	Monocytes	-0.666269	1	High
Macrophages M0	Macrophages M1	-0.657613	0.0387728	High
Macrophages M1	Macrophages M0	-0.657613	1	High
B cells naive	B cells naive	1	0	Low
B cells memory	B cells memory	1	0	Low
Plasma cells	Plasma cells	1	0	Low
T cells CD8	T cells CD8	1	0	Low
NK cells activated	Macrophages M2	-0.642973	0.0449298	High
Macrophages M2	NK cells activated	-0.642973	1	High
T cells CD4 memory resting	T cells CD4 memory resting	1	0	Low
T cells CD4 memory activated	T cells CD4 memory activated	1	0	Low
T cells regulatory (Tregs)	Macrophages M2	-0.596625	0.068642	High
Macrophages M2	T cells regulatory (Tregs)	-0.596625	1	High
NK cells activated	Macrophages M0	-0.586619	0.0746526	High
Macrophages M0	NK cells activated	-0.586619	1	High
Macrophages M0	Mast cells resting	-0.571587	0.0843079	High
Mast cells resting	Macrophages M0	-0.571587	1	High
T cells follicular helper	T cells follicular helper	1	0	Low
T cells regulatory (Tregs)	T cells regulatory (Tregs)	1	0	Low
T cells gamma delta	T cells gamma delta	1	0	Low
NK cells resting	NK cells resting	1	0	Low
NK cells activated	NK cells activated	1	0	Low
Monocytes	Monocytes	1	0	Low
T cells CD4 memory resting	Dendritic cells activated	-0.55681	0.0945479	High
Dendritic cells activated	T cells CD4 memory resting	-0.55681	1	High
Mast cells resting	Mast cells activated	-0.554648	0.0961098	High
Mast cells activated	Mast cells resting	-0.554648	1	High
Macrophages M0	Macrophages M0	1	0	Low
Macrophages M1	Macrophages M1	1	0	Low
Macrophages M2	Macrophages M2	1	0	Low
Dendritic cells resting	Dendritic cells resting	1	0	Low
T cells gamma delta	Macrophages M0	-0.518711	0.124489	High
Macrophages M0	T cells gamma delta	-0.518711	1	High
T cells gamma delta	Neutrophils	-0.507834	0.133996	High
Neutrophils	T cells gamma delta	-0.507834	1	High
T cells regulatory (Tregs)	NK cells resting	-0.500871	0.140311	High
NK cells resting	T cells regulatory (Tregs)	-0.500871	1	High
Dendritic cells activated	Dendritic cells activated	1	0	Low
Mast cells resting	Mast cells resting	1	0	Low
T cells CD4 memory activated	Dendritic cells resting	-0.497876	0.143082	High
Dendritic cells resting	T cells CD4 memory activated	-0.497876	1	High
Macrophages M1	Mast cells activated	-0.492661	0.147985	High
Mast cells activated	Macrophages M1	-0.492661	1	High
Mast cells activated	Mast cells activated	1	0	Low
Neutrophils	Neutrophils	1	0	Low
NK cells resting	Dendritic cells activated	0.810349	0.000248878	Low
Dendritic cells activated	NK cells resting	0.810349	0.0472869	Low
NK cells resting	Macrophages M1	-0.485392	0.15499	High
Macrophages M1	NK cells resting	-0.485392	1	High
T cells CD8	Mast cells resting	-0.469336	0.171157	High
Mast cells resting	T cells CD8	-0.469336	1	High
Dendritic cells activated	Neutrophils	0.757843	0.00106297	Low
Neutrophils	Dendritic cells activated	0.757843	0.200901	Low
T cells CD4 memory activated	Macrophages M1	0.737866	0.00168789	Low
Macrophages M1	T cells CD4 memory activated	0.737866	0.317322	Low
Plasma cells	T cells follicular helper	-0.453021	0.188575	High
T cells follicular helper	Plasma cells	-0.453021	1	High
B cells memory	T cells CD4 memory activated	-0.444406	0.198175	High
T cells CD4 memory activated	B cells memory	-0.444406	1	High
T cells gamma delta	Macrophages M2	-0.440661	0.202435	High
Macrophages M2	T cells gamma delta	-0.440661	1	High
NK cells resting	Neutrophils	0.528324	0.0429125	Low
Neutrophils	NK cells resting	0.528324	1	Low
NK cells resting	NK cells activated	-0.438648	0.204747	High
NK cells activated	NK cells resting	-0.438648	1	High
Macrophages M2	Neutrophils	0.511918	0.0510841	Low
Neutrophils	Macrophages M2	0.511918	1	Low
Macrophages M1	Macrophages M2	-0.434603	0.209438	High
Macrophages M2	Macrophages M1	-0.434603	1	High
T cells CD4 memory resting	Neutrophils	0.504537	0.0551108	Low
Neutrophils	T cells CD4 memory resting	0.504537	1	Low
B cells naive	B cells memory	0.499492	0.0579941	Low
B cells memory	B cells naive	0.499492	1	Low
B cells naive	Mast cells activated	-0.410797	0.23829	High
Mast cells activated	B cells naive	-0.410797	1	High
B cells naive	Macrophages M2	-0.410236	0.238995	High
Macrophages M2	B cells naive	-0.410236	1	High
T cells follicular helper	NK cells activated	0.490296	0.06353	Low
NK cells activated	T cells follicular helper	0.490296	1	Low
T cells CD8	NK cells resting	-0.406065	0.244276	High
NK cells resting	T cells CD8	-0.406065	1	High
T cells CD8	Neutrophils	-0.40538	0.245151	High
Neutrophils	T cells CD8	-0.40538	1	High
T cells follicular helper	NK cells resting	-0.403761	0.247222	High
NK cells resting	T cells follicular helper	-0.403761	1	High
Macrophages M0	Dendritic cells resting	-0.398276	0.254313	High
Dendritic cells resting	Macrophages M0	-0.398276	1	High
B cells naive	T cells CD4 memory resting	-0.395383	0.258098	High
T cells CD4 memory resting	B cells naive	-0.395383	1	High
NK cells activated	Mast cells activated	-0.394582	0.259151	High
Mast cells activated	NK cells activated	-0.394582	1	High
T cells CD8	T cells gamma delta	0.487498	0.0652878	Low
T cells gamma delta	T cells CD8	0.487498	1	Low
Macrophages M2	Dendritic cells activated	0.474213	0.0741163	Low
Dendritic cells activated	Macrophages M2	0.474213	1	Low
T cells regulatory (Tregs)	Macrophages M0	0.455881	0.0876627	Low
Macrophages M0	T cells regulatory (Tregs)	0.455881	1	Low
T cells CD8	Dendritic cells resting	-0.390258	0.264879	High
Dendritic cells resting	T cells CD8	-0.390258	1	High
T cells CD4 memory activated	Macrophages M0	-0.384295	0.27289	High
Macrophages M0	T cells CD4 memory activated	-0.384295	1	High
B cells naive	B cells memory	-0.376155	0.284036	High
B cells memory	B cells naive	-0.376155	1	High
T cells CD4 memory activated	Mast cells resting	-0.374065	0.286937	High
Mast cells resting	T cells CD4 memory activated	-0.374065	1	High
NK cells resting	Macrophages M2	0.449239	0.0929772	Low
Macrophages M2	NK cells resting	0.449239	1	Low
Monocytes	Mast cells activated	0.436631	0.103683	Low
Mast cells activated	Monocytes	0.436631	1	Low
T cells CD8	T cells CD4 memory activated	0.42073	0.118373	Low
T cells CD4 memory activated	T cells CD8	0.42073	1	Low
Macrophages M2	Dendritic cells activated	-0.365967	0.298326	High
Dendritic cells activated	Macrophages M2	-0.365967	1	High
T cells follicular helper	Macrophages M2	-0.36517	0.299459	High
Macrophages M2	T cells follicular helper	-0.36517	1	High
Dendritic cells resting	Dendritic cells activated	-0.365144	0.299496	High
Dendritic cells activated	Dendritic cells resting	-0.365144	1	High
T cells regulatory (Tregs)	Mast cells resting	0.416575	0.122436	Low
Mast cells resting	T cells regulatory (Tregs)	0.416575	1	Low
B cells naive	Mast cells activated	0.405022	0.134234	Low
Mast cells activated	B cells naive	0.405022	1	Low
T cells CD4 memory resting	Macrophages M2	0.40439	0.134901	Low
Macrophages M2	T cells CD4 memory resting	0.40439	1	Low
Monocytes	Neutrophils	0.397016	0.142848	Low
Neutrophils	Monocytes	0.397016	1	Low
NK cells activated	Macrophages M2	0.368623	0.176372	Low
Macrophages M2	NK cells activated	0.368623	1	Low
B cells memory	T cells CD8	-0.335945	0.342593	High
T cells CD8	B cells memory	-0.335945	1	High
T cells CD4 memory activated	NK cells resting	-0.333912	0.345705	High
NK cells resting	T cells CD4 memory activated	-0.333912	1	High
B cells naive	Dendritic cells resting	-0.329305	0.352811	High
Dendritic cells resting	B cells naive	-0.329305	1	High
Monocytes	Mast cells activated	-0.325678	0.358455	High
Mast cells activated	Monocytes	-0.325678	1	High
Plasma cells	T cells follicular helper	0.341478	0.212886	Low
T cells follicular helper	Plasma cells	0.341478	1	Low
T cells CD4 memory resting	Macrophages M1	-0.319472	0.368219	High
Macrophages M1	T cells CD4 memory resting	-0.319472	1	High
Plasma cells	Macrophages M0	-0.31553	0.374488	High
Macrophages M0	Plasma cells	-0.31553	1	High
NK cells activated	Macrophages M1	0.337542	0.21855	Low
Macrophages M1	NK cells activated	0.337542	1	Low
B cells memory	Monocytes	-0.30806	0.386512	High
Monocytes	B cells memory	-0.30806	1	High
Dendritic cells resting	Mast cells activated	-0.304493	0.392317	High
Mast cells activated	Dendritic cells resting	-0.304493	1	High
T cells CD8	Mast cells activated	0.333221	0.224876	Low
Mast cells activated	T cells CD8	0.333221	1	Low
T cells CD4 memory resting	Dendritic cells activated	0.323933	0.238858	Low
Dendritic cells activated	T cells CD4 memory resting	0.323933	1	Low
NK cells resting	Monocytes	0.32349	0.239538	Low
Monocytes	NK cells resting	0.32349	1	Low
B cells memory	Plasma cells	0.317863	0.248282	Low
Plasma cells	B cells memory	0.317863	1	Low
Plasma cells	T cells CD8	-0.29211	0.412799	High
T cells CD8	Plasma cells	-0.29211	1	High
B cells memory	Plasma cells	-0.289222	0.417646	High
Plasma cells	B cells memory	-0.289222	1	High
B cells naive	T cells regulatory (Tregs)	-0.287669	0.420264	High
T cells regulatory (Tregs)	B cells naive	-0.287669	1	High
T cells CD8	Dendritic cells resting	0.313597	0.255039	Low
Dendritic cells resting	T cells CD8	0.313597	1	Low
Monocytes	Macrophages M2	0.31058	0.259884	Low
Macrophages M2	Monocytes	0.31058	1	Low
T cells CD4 memory resting	T cells follicular helper	-0.280593	0.432289	High
T cells follicular helper	T cells CD4 memory resting	-0.280593	1	High
T cells CD4 memory resting	T cells gamma delta	-0.279559	0.434059	High
T cells gamma delta	T cells CD4 memory resting	-0.279559	1	High
T cells CD4 memory activated	T cells gamma delta	0.304572	0.2697	Low
T cells gamma delta	T cells CD4 memory activated	0.304572	1	Low
T cells regulatory (Tregs)	T cells gamma delta	0.29093	0.292805	Low
T cells gamma delta	T cells regulatory (Tregs)	0.29093	1	Low
B cells naive	T cells CD4 memory resting	0.287795	0.298274	Low
T cells CD4 memory resting	B cells naive	0.287795	1	Low
NK cells activated	Dendritic cells activated	0.283628	0.305634	Low
Dendritic cells activated	NK cells activated	0.283628	1	Low
NK cells resting	NK cells activated	0.275515	0.320269	Low
NK cells activated	NK cells resting	0.275515	1	Low
T cells follicular helper	Macrophages M1	0.275341	0.320587	Low
Macrophages M1	T cells follicular helper	0.275341	1	Low
Macrophages M1	Neutrophils	-0.252677	0.481228	High
Neutrophils	Macrophages M1	-0.252677	1	High
T cells CD8	T cells regulatory (Tregs)	-0.251482	0.483374	High
T cells regulatory (Tregs)	T cells CD8	-0.251482	1	High
NK cells resting	Macrophages M0	-0.251445	0.483441	High
Macrophages M0	NK cells resting	-0.251445	1	High
T cells gamma delta	Mast cells resting	0.257736	0.353712	Low
Mast cells resting	T cells gamma delta	0.257736	1	Low
Monocytes	Dendritic cells activated	0.253214	0.362516	Low
Dendritic cells activated	Monocytes	0.253214	1	Low
T cells follicular helper	Macrophages M0	-0.248499	0.48875	High
Macrophages M0	T cells follicular helper	-0.248499	1	High
T cells gamma delta	Macrophages M0	0.232098	0.405192	Low
Macrophages M0	T cells gamma delta	0.232098	1	Low
T cells CD4 memory resting	Monocytes	0.213808	0.444182	Low
Monocytes	T cells CD4 memory resting	0.213808	1	Low
T cells CD8	T cells follicular helper	0.213032	0.445877	Low
T cells follicular helper	T cells CD8	0.213032	1	Low
T cells regulatory (Tregs)	Neutrophils	-0.235516	0.512447	High
Neutrophils	T cells regulatory (Tregs)	-0.235516	1	High
B cells memory	T cells CD4 memory resting	0.212458	0.447132	Low
T cells CD4 memory resting	B cells memory	0.212458	1	Low
T cells CD4 memory activated	Mast cells resting	0.208637	0.455536	Low
Mast cells resting	T cells CD4 memory activated	0.208637	1	Low
B cells naive	Macrophages M0	-0.227481	0.527347	High
Macrophages M0	B cells naive	-0.227481	1	High
B cells memory	Macrophages M2	-0.223982	0.533888	High
Macrophages M2	B cells memory	-0.223982	1	High
T cells gamma delta	NK cells resting	-0.221857	0.537879	High
NK cells resting	T cells gamma delta	-0.221857	1	High
Plasma cells	T cells CD8	0.200716	0.473202	Low
T cells CD8	Plasma cells	0.200716	1	Low
B cells naive	T cells CD8	0.183072	0.513706	Low
T cells CD8	B cells naive	0.183072	1	Low
T cells regulatory (Tregs)	Monocytes	-0.218368	0.544454	High
Monocytes	T cells regulatory (Tregs)	-0.218368	1	High
Plasma cells	Macrophages M2	-0.217015	0.547013	High
Macrophages M2	Plasma cells	-0.217015	1	High
T cells gamma delta	Dendritic cells resting	0.174573	0.533765	Low
Dendritic cells resting	T cells gamma delta	0.174573	1	Low
Macrophages M1	Mast cells resting	0.168226	0.548966	Low
Mast cells resting	Macrophages M1	0.168226	1	Low
Monocytes	Dendritic cells resting	0.163887	0.559465	Low
Dendritic cells resting	Monocytes	0.163887	1	Low
NK cells resting	Macrophages M1	0.141498	0.614951	Low
Macrophages M1	NK cells resting	0.141498	1	Low
B cells naive	Monocytes	0.14079	0.616739	Low
Monocytes	B cells naive	0.14079	1	Low
NK cells activated	Mast cells activated	0.13571	0.629632	Low
Mast cells activated	NK cells activated	0.13571	1	Low
T cells CD4 memory resting	Mast cells activated	-0.202614	0.574533	High
Mast cells activated	T cells CD4 memory resting	-0.202614	1	High
T cells follicular helper	NK cells resting	0.130627	0.64263	Low
NK cells resting	T cells follicular helper	0.130627	1	Low
B cells naive	T cells gamma delta	0.12583	0.654989	Low
T cells gamma delta	B cells naive	0.12583	1	Low
T cells CD4 memory activated	Mast cells activated	-0.187644	0.603679	High
Mast cells activated	T cells CD4 memory activated	-0.187644	1	High
Macrophages M0	Macrophages M1	0.124699	0.657915	Low
Macrophages M1	Macrophages M0	0.124699	1	Low
T cells CD4 memory activated	T cells regulatory (Tregs)	0.118902	0.672983	Low
T cells regulatory (Tregs)	T cells CD4 memory activated	0.118902	1	Low
B cells memory	NK cells resting	-0.186992	0.60496	High
NK cells resting	B cells memory	-0.186992	1	High
T cells CD4 memory activated	Macrophages M2	-0.186785	0.605368	High
Macrophages M2	T cells CD4 memory activated	-0.186785	1	High
Plasma cells	Dendritic cells activated	-0.185199	0.608489	High
Dendritic cells activated	Plasma cells	-0.185199	1	High
Dendritic cells activated	Mast cells resting	-0.180259	0.618248	High
Mast cells resting	Dendritic cells activated	-0.180259	1	High
T cells regulatory (Tregs)	NK cells activated	0.117556	0.6765	Low
NK cells activated	T cells regulatory (Tregs)	0.117556	1	Low
Plasma cells	Dendritic cells resting	-0.178152	0.622428	High
Dendritic cells resting	Plasma cells	-0.178152	1	High
B cells memory	Dendritic cells activated	-0.175999	0.626709	High
Dendritic cells activated	B cells memory	-0.175999	1	High
Dendritic cells resting	Mast cells activated	0.115551	0.681746	Low
Mast cells activated	Dendritic cells resting	0.115551	1	Low
T cells CD4 memory activated	Neutrophils	-0.17416	0.630371	High
Neutrophils	T cells CD4 memory activated	-0.17416	1	High
Macrophages M0	Dendritic cells activated	-0.168634	0.641426	High
Dendritic cells activated	Macrophages M0	-0.168634	1	High
Macrophages M2	Neutrophils	-0.168581	0.641532	High
Neutrophils	Macrophages M2	-0.168581	1	High
Dendritic cells resting	Neutrophils	0.113561	0.686968	Low
Neutrophils	Dendritic cells resting	0.113561	1	Low
Macrophages M1	Neutrophils	0.11269	0.689258	Low
Neutrophils	Macrophages M1	0.11269	1	Low
T cells CD4 memory activated	Dendritic cells resting	0.108742	0.69967	Low
Dendritic cells resting	T cells CD4 memory activated	0.108742	1	Low
T cells CD8	Monocytes	-0.159421	0.659995	High
Monocytes	T cells CD8	-0.159421	1	High
T cells CD4 memory activated	T cells follicular helper	0.108412	0.700541	Low
T cells follicular helper	T cells CD4 memory activated	0.108412	1	Low
B cells memory	T cells CD8	0.105622	0.707933	Low
T cells CD8	B cells memory	0.105622	1	Low
Dendritic cells activated	Neutrophils	-0.151123	0.676864	High
Neutrophils	Dendritic cells activated	-0.151123	1	High
Plasma cells	T cells CD4 memory activated	0.101825	0.718029	Low
T cells CD4 memory activated	Plasma cells	0.101825	1	Low
Macrophages M1	Dendritic cells activated	0.100504	0.721552	Low
Dendritic cells activated	Macrophages M1	0.100504	1	Low
NK cells activated	Neutrophils	0.0972066	0.730368	Low
Neutrophils	NK cells activated	0.0972066	1	Low
T cells CD4 memory resting	NK cells resting	0.0941717	0.73851	Low
NK cells resting	T cells CD4 memory resting	0.0941717	1	Low
Plasma cells	Mast cells resting	0.0911215	0.746719	Low
Mast cells resting	Plasma cells	0.0911215	1	Low
B cells memory	T cells gamma delta	0.082096	0.771156	Low
T cells gamma delta	B cells memory	0.082096	1	Low
T cells regulatory (Tregs)	Mast cells resting	-0.136775	0.706339	High
Mast cells resting	T cells regulatory (Tregs)	-0.136775	1	High
T cells regulatory (Tregs)	Dendritic cells resting	-0.133337	0.713455	High
Dendritic cells resting	T cells regulatory (Tregs)	-0.133337	1	High
B cells memory	Mast cells resting	0.0702765	0.803459	Low
Mast cells resting	B cells memory	0.0702765	1	Low
Plasma cells	T cells regulatory (Tregs)	0.069741	0.804929	Low
T cells regulatory (Tregs)	Plasma cells	0.069741	1	Low
T cells CD8	Mast cells activated	-0.126	0.72871	High
Mast cells activated	T cells CD8	-0.126	1	High
T cells CD4 memory resting	Macrophages M0	-0.12348	0.733969	High
Macrophages M0	T cells CD4 memory resting	-0.12348	1	High
B cells memory	Neutrophils	0.0691362	0.806591	Low
Neutrophils	B cells memory	0.0691362	1	Low
B cells memory	Macrophages M0	-0.121397	0.738324	High
Macrophages M0	B cells memory	-0.121397	1	High
T cells CD8	Macrophages M0	-0.120515	0.740168	High
Macrophages M0	T cells CD8	-0.120515	1	High
Macrophages M2	Dendritic cells resting	0.0629783	0.823556	Low
Dendritic cells resting	Macrophages M2	0.0629783	1	Low
NK cells activated	Macrophages M0	0.0615516	0.827497	Low
Macrophages M0	NK cells activated	0.0615516	1	Low
T cells CD4 memory activated	Macrophages M0	0.0582384	0.836664	Low
Macrophages M0	T cells CD4 memory activated	0.0582384	1	Low
T cells follicular helper	Mast cells activated	0.0445703	0.874676	Low
Mast cells activated	T cells follicular helper	0.0445703	1	Low
T cells follicular helper	Macrophages M2	0.0392527	0.889538	Low
Macrophages M2	T cells follicular helper	0.0392527	1	Low
B cells naive	Plasma cells	-0.104376	0.774149	High
Plasma cells	B cells naive	-0.104376	1	High
T cells CD8	Macrophages M0	0.0331088	0.906752	Low
Macrophages M0	T cells CD8	0.0331088	1	Low
Plasma cells	T cells gamma delta	0.0305749	0.913863	Low
T cells gamma delta	Plasma cells	0.0305749	1	Low
Mast cells resting	Neutrophils	-0.10111	0.781069	High
Neutrophils	Mast cells resting	-0.10111	1	High
Plasma cells	Mast cells activated	0.0291135	0.917967	Low
Mast cells activated	Plasma cells	0.0291135	1	Low
Plasma cells	Monocytes	0.0198788	0.943941	Low
Monocytes	Plasma cells	0.0198788	1	Low
T cells CD4 memory resting	NK cells activated	-0.0962553	0.791381	High
NK cells activated	T cells CD4 memory resting	-0.0962553	1	High
Macrophages M0	Dendritic cells resting	0.00956571	0.973009	Low
Dendritic cells resting	Macrophages M0	0.00956571	1	Low
B cells naive	NK cells activated	0.003215	0.990927	Low
NK cells activated	B cells naive	0.003215	1	Low
NK cells resting	Dendritic cells activated	-0.0954629	0.793068	High
Dendritic cells activated	NK cells resting	-0.0954629	1	High
T cells follicular helper	T cells regulatory (Tregs)	0.000888555	0.997492	Low
T cells regulatory (Tregs)	T cells follicular helper	0.000888555	1	Low
T cells follicular helper	Neutrophils	-0.0905353	0.803569	High
Neutrophils	T cells follicular helper	-0.0905353	1	High
T cells regulatory (Tregs)	Macrophages M1	-0.000822171	0.99768	Low
Macrophages M1	T cells regulatory (Tregs)	-0.000822171	1	Low
Macrophages M0	Mast cells resting	-0.00865151	0.975588	Low
Mast cells resting	Macrophages M0	-0.00865151	1	Low
T cells CD4 memory resting	T cells regulatory (Tregs)	-0.0842639	0.816976	High
T cells regulatory (Tregs)	T cells CD4 memory resting	-0.0842639	1	High
T cells CD8	Macrophages M1	-0.0158662	0.955245	Low
Macrophages M1	T cells CD8	-0.0158662	1	Low
Monocytes	Macrophages M2	-0.0840783	0.817373	High
Macrophages M2	Monocytes	-0.0840783	1	High
T cells follicular helper	Dendritic cells activated	-0.0197915	0.944187	Low
Dendritic cells activated	T cells follicular helper	-0.0197915	1	Low
T cells gamma delta	Mast cells activated	-0.0217088	0.938789	Low
Mast cells activated	T cells gamma delta	-0.0217088	1	Low
Plasma cells	Neutrophils	-0.0823991	0.820971	High
Neutrophils	Plasma cells	-0.0823991	1	High
T cells gamma delta	Dendritic cells resting	-0.0815885	0.822709	High
Dendritic cells resting	T cells gamma delta	-0.0815885	1	High
NK cells resting	Mast cells resting	-0.0247943	0.930108	Low
Mast cells resting	NK cells resting	-0.0247943	1	Low
T cells CD8	T cells regulatory (Tregs)	-0.0452057	0.872903	Low
T cells regulatory (Tregs)	T cells CD8	-0.0452057	1	Low
Macrophages M2	Mast cells resting	-0.0496206	0.860597	Low
Mast cells resting	Macrophages M2	-0.0496206	1	Low
T cells follicular helper	Mast cells activated	-0.0660241	0.8562	High
Mast cells activated	T cells follicular helper	-0.0660241	1	High
Mast cells activated	Neutrophils	-0.0509252	0.856966	Low
Neutrophils	Mast cells activated	-0.0509252	1	Low
B cells memory	Neutrophils	-0.0633695	0.861934	High
Neutrophils	B cells memory	-0.0633695	1	High
B cells naive	Mast cells resting	-0.0629581	0.862824	High
Mast cells resting	B cells naive	-0.0629581	1	High
T cells CD4 memory resting	NK cells activated	-0.0604575	0.830522	Low
NK cells activated	T cells CD4 memory resting	-0.0604575	1	Low
T cells follicular helper	Monocytes	-0.0613865	0.827954	Low
Monocytes	T cells follicular helper	-0.0613865	1	Low
Macrophages M0	Macrophages M2	-0.0556807	0.878575	High
Macrophages M2	Macrophages M0	-0.0556807	1	High
T cells CD4 memory activated	T cells regulatory (Tregs)	-0.0535725	0.883146	High
T cells regulatory (Tregs)	T cells CD4 memory activated	-0.0535725	1	High
B cells memory	Macrophages M2	-0.0647272	0.81873	Low
Macrophages M2	B cells memory	-0.0647272	1	Low
B cells memory	NK cells resting	-0.0714286	0.800296	Low
NK cells resting	B cells memory	-0.0714286	1	Low
NK cells activated	Neutrophils	-0.046827	0.89779	High
Neutrophils	NK cells activated	-0.046827	1	High
Mast cells activated	Neutrophils	-0.0464025	0.898713	High
Neutrophils	Mast cells activated	-0.0464025	1	High
B cells naive	Dendritic cells resting	-0.0763018	0.786951	Low
Dendritic cells resting	B cells naive	-0.0763018	1	Low
Dendritic cells resting	Neutrophils	-0.0341768	0.925326	High
Neutrophils	Dendritic cells resting	-0.0341768	1	High
T cells follicular helper	Monocytes	-0.0304691	0.933411	High
Monocytes	T cells follicular helper	-0.0304691	1	High
B cells naive	NK cells resting	-0.0270861	0.940793	High
NK cells resting	B cells naive	-0.0270861	1	High
T cells CD4 memory resting	Mast cells activated	-0.0806353	0.77513	Low
Mast cells activated	T cells CD4 memory resting	-0.0806353	1	Low
Plasma cells	Mast cells activated	-0.0244097	0.946636	High
Mast cells activated	Plasma cells	-0.0244097	1	High
B cells memory	Mast cells activated	-0.0827201	0.769459	Low
NK cells resting	Mast cells activated	-0.0827201	0.769459	Low
Mast cells activated	B cells memory	-0.0827201	1	Low
Mast cells activated	NK cells resting	-0.0827201	1	Low
Monocytes	Mast cells resting	-0.0841198	0.765658	Low
Mast cells resting	Monocytes	-0.0841198	1	Low
Macrophages M2	Mast cells resting	-0.0147082	0.967833	High
Mast cells resting	Macrophages M2	-0.0147082	1	High
Macrophages M2	Mast cells activated	-0.0855719	0.76172	Low
Mast cells activated	Macrophages M2	-0.0855719	1	Low
Plasma cells	NK cells activated	-0.00623515	0.986361	High
NK cells activated	Plasma cells	-0.00623515	1	High
T cells CD4 memory activated	NK cells activated	-0.0856238	0.761579	Low
NK cells activated	T cells CD4 memory activated	-0.0856238	1	Low
T cells CD4 memory activated	NK cells resting	-0.0934725	0.74039	Low
NK cells resting	T cells CD4 memory activated	-0.0934725	1	Low
B cells memory	Dendritic cells activated	-0.0956218	0.734616	Low
Dendritic cells activated	B cells memory	-0.0956218	1	Low
B cells naive	Plasma cells	-0.096253	0.732924	Low
Plasma cells	B cells naive	-0.096253	1	Low
T cells CD4 memory resting	Mast cells resting	-0.0977671	0.728867	Low
Mast cells resting	T cells CD4 memory resting	-0.0977671	1	Low
Plasma cells	T cells CD4 memory resting	-0.0983007	0.727439	Low
T cells CD4 memory resting	Plasma cells	-0.0983007	1	Low
T cells CD4 memory resting	Macrophages M2	0.0296205	0.935262	High
Macrophages M2	T cells CD4 memory resting	0.0296205	1	High
Dendritic cells resting	Mast cells resting	-0.101199	0.719699	Low
Mast cells resting	Dendritic cells resting	-0.101199	1	Low
T cells regulatory (Tregs)	Dendritic cells resting	-0.103151	0.714498	Low
Dendritic cells resting	T cells regulatory (Tregs)	-0.103151	1	Low
T cells follicular helper	Mast cells resting	0.0333327	0.927166	High
Mast cells resting	T cells follicular helper	0.0333327	1	High
B cells naive	Macrophages M0	-0.106241	0.70629	Low
Macrophages M0	B cells naive	-0.106241	1	Low
Macrophages M2	Dendritic cells resting	0.0418487	0.908616	High
Dendritic cells resting	Macrophages M2	0.0418487	1	High
Dendritic cells activated	Mast cells resting	-0.107058	0.704125	Low
Mast cells resting	Dendritic cells activated	-0.107058	1	Low
B cells memory	Macrophages M1	0.0479397	0.895373	High
Macrophages M1	B cells memory	0.0479397	1	High
T cells gamma delta	Mast cells activated	0.0480742	0.89508	High
Mast cells activated	T cells gamma delta	0.0480742	1	High
Monocytes	Dendritic cells resting	0.0481522	0.894911	High
Dendritic cells resting	Monocytes	0.0481522	1	High
B cells memory	Mast cells activated	0.0496651	0.891625	High
Mast cells activated	B cells memory	0.0496651	1	High
T cells CD4 memory resting	Dendritic cells resting	-0.107502	0.70295	Low
Dendritic cells resting	T cells CD4 memory resting	-0.107502	1	Low
Dendritic cells resting	Dendritic cells activated	-0.116222	0.679989	Low
Dendritic cells activated	Dendritic cells resting	-0.116222	1	Low
Macrophages M0	Mast cells activated	-0.120053	0.669983	Low
Mast cells activated	Macrophages M0	-0.120053	1	Low
Dendritic cells activated	Mast cells activated	-0.12326	0.661645	Low
Mast cells activated	Dendritic cells activated	-0.12326	1	Low
T cells CD8	Mast cells resting	-0.128435	0.648269	Low
Mast cells resting	T cells CD8	-0.128435	1	Low
Mast cells resting	Neutrophils	-0.129956	0.644355	Low
Neutrophils	Mast cells resting	-0.129956	1	Low
B cells naive	Neutrophils	-0.137897	0.624069	Low
Neutrophils	B cells naive	-0.137897	1	Low
NK cells resting	Dendritic cells resting	0.0876871	0.809653	High
Dendritic cells resting	NK cells resting	0.0876871	1	High
Monocytes	Dendritic cells activated	0.0890703	0.806697	High
Dendritic cells activated	Monocytes	0.0890703	1	High
T cells gamma delta	Mast cells resting	0.0896149	0.805534	High
Mast cells resting	T cells gamma delta	0.0896149	1	High
T cells follicular helper	Macrophages M0	-0.138058	0.62366	Low
Macrophages M0	T cells follicular helper	-0.138058	1	Low
T cells CD4 memory activated	Dendritic cells activated	-0.142876	0.611474	Low
Dendritic cells activated	T cells CD4 memory activated	-0.142876	1	Low
T cells regulatory (Tregs)	Mast cells activated	-0.143052	0.61103	Low
Mast cells activated	T cells regulatory (Tregs)	-0.143052	1	Low
Plasma cells	T cells CD4 memory activated	0.0982188	0.787207	High
T cells CD4 memory activated	Plasma cells	0.0982188	1	High
Macrophages M1	Dendritic cells resting	0.0990076	0.785531	High
Dendritic cells resting	Macrophages M1	0.0990076	1	High
B cells memory	Macrophages M0	-0.147397	0.600126	Low
Macrophages M0	B cells memory	-0.147397	1	Low
Plasma cells	Macrophages M1	-0.149465	0.594964	Low
Macrophages M1	Plasma cells	-0.149465	1	Low
B cells memory	Monocytes	-0.157336	0.575478	Low
Monocytes	B cells memory	-0.157336	1	Low
Plasma cells	NK cells resting	0.107538	0.767461	High
NK cells resting	Plasma cells	0.107538	1	High
B cells naive	Macrophages M2	-0.157466	0.575158	Low
Macrophages M2	B cells naive	-0.157466	1	Low
Plasma cells	NK cells resting	-0.161344	0.565659	Low
NK cells resting	Plasma cells	-0.161344	1	Low
B cells memory	T cells regulatory (Tregs)	-0.164155	0.558815	Low
T cells regulatory (Tregs)	B cells memory	-0.164155	1	Low
T cells regulatory (Tregs)	NK cells resting	-0.164155	0.558815	Low
NK cells resting	T cells regulatory (Tregs)	-0.164155	1	Low
B cells memory	T cells gamma delta	0.114114	0.753602	High
T cells gamma delta	B cells memory	0.114114	1	High
T cells CD4 memory activated	Neutrophils	-0.174598	0.533704	Low
Neutrophils	T cells CD4 memory activated	-0.174598	1	Low
B cells memory	Dendritic cells resting	-0.179957	0.521016	Low
Dendritic cells resting	B cells memory	-0.179957	1	Low
T cells CD8	Monocytes	-0.187177	0.504142	Low
Monocytes	T cells CD8	-0.187177	1	Low
T cells regulatory (Tregs)	Dendritic cells activated	0.119507	0.742281	High
Dendritic cells activated	T cells regulatory (Tregs)	0.119507	1	High
T cells regulatory (Tregs)	Macrophages M1	0.120235	0.740756	High
Macrophages M1	T cells regulatory (Tregs)	0.120235	1	High
Dendritic cells activated	Mast cells activated	0.123822	0.733255	High
Mast cells activated	Dendritic cells activated	0.123822	1	High
B cells memory	T cells CD4 memory activated	-0.187178	0.504141	Low
T cells CD4 memory activated	B cells memory	-0.187178	1	Low
NK cells activated	Monocytes	-0.192098	0.492789	Low
Monocytes	NK cells activated	-0.192098	1	Low
B cells naive	T cells regulatory (Tregs)	-0.201228	0.47205	Low
T cells regulatory (Tregs)	B cells naive	-0.201228	1	Low
T cells follicular helper	Neutrophils	-0.20571	0.462026	Low
Neutrophils	T cells follicular helper	-0.20571	1	Low
Plasma cells	Macrophages M2	-0.212837	0.446303	Low
Macrophages M2	Plasma cells	-0.212837	1	Low
Plasma cells	Neutrophils	-0.215466	0.440574	Low
Neutrophils	Plasma cells	-0.215466	1	Low
T cells CD8	T cells gamma delta	0.146399	0.686528	High
T cells gamma delta	T cells CD8	0.146399	1	High
T cells CD4 memory resting	Monocytes	0.148749	0.681715	High
Monocytes	T cells CD4 memory resting	0.148749	1	High
B cells memory	T cells regulatory (Tregs)	0.157203	0.664491	High
T cells regulatory (Tregs)	B cells memory	0.157203	1	High
T cells gamma delta	Monocytes	0.157607	0.663672	High
Monocytes	T cells gamma delta	0.157607	1	High
B cells memory	NK cells activated	-0.215538	0.440415	Low
NK cells activated	B cells memory	-0.215538	1	Low
Plasma cells	Macrophages M1	0.164051	0.650642	High
Macrophages M1	Plasma cells	0.164051	1	High
T cells regulatory (Tregs)	NK cells activated	0.167118	0.644469	High
NK cells activated	T cells regulatory (Tregs)	0.167118	1	High
Macrophages M1	Macrophages M2	-0.215664	0.440143	Low
Macrophages M2	Macrophages M1	-0.215664	1	Low
Plasma cells	T cells CD4 memory resting	0.168338	0.642019	High
T cells CD4 memory resting	Plasma cells	0.168338	1	High
Macrophages M1	Mast cells resting	0.174412	0.62987	High
Mast cells resting	Macrophages M1	0.174412	1	High
T cells CD4 memory activated	Mast cells activated	-0.216767	0.43775	Low
Mast cells activated	T cells CD4 memory activated	-0.216767	1	Low
T cells regulatory (Tregs)	Macrophages M2	-0.221117	0.428382	Low
Macrophages M2	T cells regulatory (Tregs)	-0.221117	1	Low
T cells regulatory (Tregs)	Macrophages M0	0.185205	0.608478	High
Macrophages M0	T cells regulatory (Tregs)	0.185205	1	High
Plasma cells	Mast cells resting	0.195825	0.587684	High
Mast cells resting	Plasma cells	0.195825	1	High
T cells follicular helper	T cells gamma delta	0.200056	0.579475	High
T cells gamma delta	T cells follicular helper	0.200056	1	High
T cells gamma delta	Macrophages M1	-0.221267	0.42806	Low
Macrophages M1	T cells gamma delta	-0.221267	1	Low
T cells CD8	Macrophages M2	0.20396	0.571939	High
Macrophages M2	T cells CD8	0.20396	1	High
T cells follicular helper	Dendritic cells resting	0.204401	0.57109	High
Dendritic cells resting	T cells follicular helper	0.204401	1	High
T cells regulatory (Tregs)	Monocytes	-0.234375	0.400468	Low
Monocytes	T cells regulatory (Tregs)	-0.234375	1	Low
T cells CD8	Dendritic cells activated	0.209235	0.561816	High
Dendritic cells activated	T cells CD8	0.209235	1	High
T cells CD8	NK cells activated	0.210192	0.559987	High
NK cells activated	T cells CD8	0.210192	1	High
Plasma cells	Dendritic cells activated	-0.234619	0.399964	Low
Dendritic cells activated	Plasma cells	-0.234619	1	Low
Macrophages M1	Dendritic cells resting	-0.237432	0.394172	Low
Dendritic cells resting	Macrophages M1	-0.237432	1	Low
Macrophages M1	Mast cells activated	-0.241037	0.386815	Low
Mast cells activated	Macrophages M1	-0.241037	1	Low
NK cells resting	Mast cells resting	0.224048	0.533765	High
Mast cells resting	NK cells resting	0.224048	1	High
Macrophages M0	Neutrophils	0.229516	0.523555	High
Neutrophils	Macrophages M0	0.229516	1	High
T cells regulatory (Tregs)	Dendritic cells activated	-0.244604	0.379608	Low
Dendritic cells activated	T cells regulatory (Tregs)	-0.244604	1	Low
B cells naive	T cells CD8	0.247578	0.490415	High
T cells CD8	B cells naive	0.247578	1	High
B cells naive	NK cells resting	-0.248504	0.371813	Low
NK cells resting	B cells naive	-0.248504	1	Low
Macrophages M2	Mast cells activated	0.253507	0.47974	High
Mast cells activated	Macrophages M2	0.253507	1	High
NK cells activated	Mast cells resting	0.25479	0.477441	High
Mast cells resting	NK cells activated	0.25479	1	High
T cells CD4 memory resting	T cells gamma delta	-0.251259	0.36636	Low
T cells gamma delta	T cells CD4 memory resting	-0.251259	1	Low
T cells CD8	T cells follicular helper	0.262709	0.463371	High
T cells follicular helper	T cells CD8	0.262709	1	High
T cells follicular helper	T cells regulatory (Tregs)	0.265422	0.458593	High
T cells regulatory (Tregs)	T cells follicular helper	0.265422	1	High
Macrophages M0	Mast cells activated	0.272479	0.446269	High
Mast cells activated	Macrophages M0	0.272479	1	High
NK cells resting	Macrophages M0	-0.253159	0.362624	Low
Macrophages M0	NK cells resting	-0.253159	1	Low
B cells naive	T cells follicular helper	-0.256025	0.35703	Low
T cells follicular helper	B cells naive	-0.256025	1	Low
T cells CD8	NK cells activated	-0.259829	0.349679	Low
NK cells activated	T cells CD8	-0.259829	1	Low
Macrophages M0	Dendritic cells activated	-0.261412	0.346644	Low
Dendritic cells activated	Macrophages M0	-0.261412	1	Low
Macrophages M1	Dendritic cells activated	0.288565	0.418753	High
Dendritic cells activated	Macrophages M1	0.288565	1	High
B cells naive	T cells follicular helper	0.290505	0.415489	High
T cells follicular helper	B cells naive	0.290505	1	High
B cells memory	T cells follicular helper	-0.264117	0.341494	Low
T cells follicular helper	B cells memory	-0.264117	1	Low
T cells CD4 memory activated	Monocytes	0.297921	0.403125	High
Monocytes	T cells CD4 memory activated	0.297921	1	High
NK cells resting	Mast cells activated	0.30029	0.399214	High
Mast cells activated	NK cells resting	0.30029	1	High
T cells CD4 memory resting	Neutrophils	0.302599	0.395418	High
Neutrophils	T cells CD4 memory resting	0.302599	1	High
B cells naive	T cells gamma delta	0.302602	0.395414	High
T cells gamma delta	B cells naive	0.302602	1	High
NK cells resting	Dendritic cells resting	-0.274937	0.321327	Low
Dendritic cells resting	NK cells resting	-0.274937	1	Low
NK cells activated	Dendritic cells resting	0.306411	0.389191	High
Dendritic cells resting	NK cells activated	0.306411	1	High
T cells regulatory (Tregs)	Mast cells activated	0.307591	0.387272	High
Mast cells activated	T cells regulatory (Tregs)	0.307591	1	High
T cells regulatory (Tregs)	T cells gamma delta	0.308472	0.385844	High
T cells gamma delta	T cells regulatory (Tregs)	0.308472	1	High
T cells gamma delta	NK cells resting	-0.2841	0.304797	Low
NK cells resting	T cells gamma delta	-0.2841	1	Low
Macrophages M0	Macrophages M2	-0.284255	0.304521	Low
Macrophages M2	Macrophages M0	-0.284255	1	Low
B cells memory	T cells follicular helper	0.31632	0.373229	High
T cells follicular helper	B cells memory	0.31632	1	High
T cells follicular helper	Dendritic cells resting	-0.295433	0.285052	Low
Dendritic cells resting	T cells follicular helper	-0.295433	1	Low
NK cells activated	Dendritic cells resting	-0.298158	0.280421	Low
Dendritic cells resting	NK cells activated	-0.298158	1	Low
B cells naive	Mast cells resting	-0.299362	0.27839	Low
Mast cells resting	B cells naive	-0.299362	1	Low
T cells CD4 memory activated	T cells follicular helper	0.332485	0.347899	High
T cells follicular helper	T cells CD4 memory activated	0.332485	1	High
B cells naive	T cells CD4 memory activated	-0.30122	0.275271	Low
T cells CD4 memory activated	B cells naive	-0.30122	1	Low
NK cells activated	Monocytes	0.337531	0.340175	High
Monocytes	NK cells activated	0.337531	1	High
Monocytes	Macrophages M1	-0.311537	0.258341	Low
Macrophages M1	Monocytes	-0.311537	1	Low
B cells naive	Neutrophils	0.339364	0.337391	High
Neutrophils	B cells naive	0.339364	1	High
Plasma cells	Dendritic cells resting	-0.322296	0.241377	Low
Dendritic cells resting	Plasma cells	-0.322296	1	Low
NK cells resting	Neutrophils	0.35124	0.319642	High
Neutrophils	NK cells resting	0.35124	1	High
T cells CD4 memory resting	NK cells resting	0.357227	0.310883	High
NK cells resting	T cells CD4 memory resting	0.357227	1	High
Plasma cells	T cells gamma delta	0.359775	0.307193	High
T cells gamma delta	Plasma cells	0.359775	1	High
Monocytes	Macrophages M0	-0.338612	0.217001	Low
Macrophages M0	Monocytes	-0.338612	1	Low
B cells memory	Mast cells resting	0.376428	0.283658	High
Mast cells resting	B cells memory	0.376428	1	High
B cells memory	NK cells activated	0.387874	0.268066	High
NK cells activated	B cells memory	0.387874	1	High
Monocytes	Neutrophils	0.38974	0.265569	High
Neutrophils	Monocytes	0.38974	1	High
Monocytes	Mast cells resting	0.393489	0.260592	High
Mast cells resting	Monocytes	0.393489	1	High
NK cells activated	Mast cells resting	-0.345492	0.207207	Low
Mast cells resting	NK cells activated	-0.345492	1	Low
Monocytes	Macrophages M1	0.400661	0.251216	High
Macrophages M1	Monocytes	0.400661	1	High
T cells CD4 memory resting	T cells follicular helper	-0.351669	0.198658	Low
T cells follicular helper	T cells CD4 memory resting	-0.351669	1	Low
T cells follicular helper	Mast cells resting	-0.358059	0.190056	Low
Mast cells resting	T cells follicular helper	-0.358059	1	Low
Plasma cells	T cells regulatory (Tregs)	0.411324	0.237628	High
T cells regulatory (Tregs)	Plasma cells	0.411324	1	High
NK cells activated	Dendritic cells activated	0.413321	0.23513	High
Dendritic cells activated	NK cells activated	0.413321	1	High
B cells naive	Macrophages M1	-0.364987	0.181007	Low
Macrophages M1	B cells naive	-0.364987	1	Low
Plasma cells	Macrophages M0	-0.366333	0.179283	Low
Macrophages M0	Plasma cells	-0.366333	1	Low
Plasma cells	NK cells activated	-0.367449	0.177861	Low
NK cells activated	Plasma cells	-0.367449	1	Low
B cells memory	Macrophages M1	-0.372855	0.171077	Low
Macrophages M1	B cells memory	-0.372855	1	Low
T cells CD4 memory activated	T cells gamma delta	0.452544	0.189099	High
T cells gamma delta	T cells CD4 memory activated	0.452544	1	High
B cells naive	Macrophages M1	0.454312	0.18716	High
Macrophages M1	B cells naive	0.454312	1	High
T cells CD4 memory resting	T cells regulatory (Tregs)	-0.392709	0.147633	Low
T cells regulatory (Tregs)	T cells CD4 memory resting	-0.392709	1	Low
T cells CD4 memory activated	Dendritic cells activated	0.457841	0.183325	High
Dendritic cells activated	T cells CD4 memory activated	0.457841	1	High
NK cells resting	Monocytes	0.471348	0.169078	High
Monocytes	NK cells resting	0.471348	1	High
T cells gamma delta	Monocytes	-0.393569	0.146669	Low
Monocytes	T cells gamma delta	-0.393569	1	Low
Plasma cells	Monocytes	0.477602	0.162713	High
Monocytes	Plasma cells	0.477602	1	High
B cells naive	Dendritic cells activated	-0.394086	0.146092	Low
Dendritic cells activated	B cells naive	-0.394086	1	Low
T cells follicular helper	T cells gamma delta	-0.409805	0.12926	Low
T cells gamma delta	T cells follicular helper	-0.409805	1	Low
Macrophages M0	Neutrophils	-0.413285	0.125721	Low
Neutrophils	Macrophages M0	-0.413285	1	Low
B cells naive	NK cells activated	0.502225	0.139069	High
NK cells activated	B cells naive	0.502225	1	High
T cells CD8	NK cells resting	-0.427778	0.111695	Low
NK cells resting	T cells CD8	-0.427778	1	Low
T cells CD8	Macrophages M1	0.511161	0.131043	High
Macrophages M1	T cells CD8	0.511161	1	High
T cells gamma delta	Dendritic cells activated	-0.438243	0.102269	Low
Dendritic cells activated	T cells gamma delta	-0.438243	1	Low
T cells CD4 memory activated	NK cells activated	0.519197	0.124074	High
NK cells activated	T cells CD4 memory activated	0.519197	1	High
B cells naive	Monocytes	0.526244	0.118157	High
Monocytes	B cells naive	0.526244	1	High
T cells CD4 memory activated	Monocytes	-0.440273	0.100507	Low
Monocytes	T cells CD4 memory activated	-0.440273	1	Low
T cells follicular helper	Dendritic cells activated	0.529185	0.115741	High
Dendritic cells activated	T cells follicular helper	0.529185	1	High
T cells gamma delta	Macrophages M1	0.54193	0.105627	High
Macrophages M1	T cells gamma delta	0.54193	1	High
T cells follicular helper	Macrophages M1	0.54377	0.104215	High
Macrophages M1	T cells follicular helper	0.54377	1	High
B cells memory	T cells CD4 memory resting	0.555254	0.0956704	High
T cells CD4 memory resting	B cells memory	0.555254	1	High
T cells gamma delta	NK cells activated	0.585045	0.0756285	High
NK cells activated	T cells gamma delta	0.585045	1	High
B cells naive	T cells CD4 memory activated	0.592782	0.0709117	High
T cells CD4 memory activated	B cells naive	0.592782	1	High
NK cells resting	Macrophages M2	0.604467	0.0641586	High
Macrophages M2	NK cells resting	0.604467	1	High
T cells gamma delta	Dendritic cells activated	0.619928	0.0558919	High
Dendritic cells activated	T cells gamma delta	0.619928	1	High
B cells naive	Dendritic cells activated	0.666755	0.0352323	High
Dendritic cells activated	B cells naive	0.666755	1	High
T cells follicular helper	NK cells activated	0.674067	0.0325629	High
NK cells activated	T cells follicular helper	0.674067	1	High
T cells CD4 memory resting	Mast cells resting	0.728591	0.0168483	High
Mast cells resting	T cells CD4 memory resting	0.728591	1	High
T cells CD4 memory resting	Macrophages M0	-0.456635	0.0870736	Low
Macrophages M0	T cells CD4 memory resting	-0.456635	1	Low
T cells CD4 memory resting	Macrophages M1	-0.45836	0.0857358	Low
Macrophages M1	T cells CD4 memory resting	-0.45836	1	Low
T cells CD4 memory activated	Macrophages M1	0.759786	0.0107739	High
Macrophages M1	T cells CD4 memory activated	0.759786	1	High
T cells CD4 memory resting	Dendritic cells resting	0.771051	0.00902296	High
Dendritic cells resting	T cells CD4 memory resting	0.771051	1	High
Dendritic cells resting	Mast cells resting	0.785715	0.00705778	High
Mast cells resting	Dendritic cells resting	0.785715	1	High
T cells CD8	T cells CD4 memory activated	0.799256	0.00553236	High
T cells CD4 memory activated	T cells CD8	0.799256	1	High
B cells memory	Dendritic cells resting	0.810029	0.00449917	High
Dendritic cells resting	B cells memory	0.810029	0.850343	High
T cells gamma delta	Macrophages M2	-0.486666	0.0658167	Low
Macrophages M2	T cells gamma delta	-0.486666	1	Low
NK cells activated	Macrophages M1	0.874517	0.000929777	High
Macrophages M1	NK cells activated	0.874517	0.176658	High
B cells naive	B cells naive	1	0	High
B cells memory	B cells memory	1	0	High
Plasma cells	Plasma cells	1	0	High
T cells CD8	T cells CD8	1	0	High
T cells CD4 memory resting	T cells CD4 memory resting	1	0	High
T cells CD4 memory activated	T cells CD4 memory activated	1	0	High
T cells follicular helper	T cells follicular helper	1	0	High
T cells regulatory (Tregs)	T cells regulatory (Tregs)	1	0	High
T cells gamma delta	T cells gamma delta	1	0	High
NK cells resting	NK cells resting	1	0	High
NK cells activated	NK cells activated	1	0	High
Monocytes	Monocytes	1	0	High
Macrophages M0	Macrophages M0	1	0	High
Macrophages M1	Macrophages M1	1	0	High
Macrophages M2	Macrophages M2	1	0	High
Dendritic cells resting	Dendritic cells resting	1	0	High
Dendritic cells activated	Dendritic cells activated	1	0	High
Mast cells resting	Mast cells resting	1	0	High
Mast cells activated	Mast cells activated	1	0	High
Neutrophils	Neutrophils	1	0	High
T cells gamma delta	NK cells activated	-0.488859	0.064428	Low
NK cells activated	T cells gamma delta	-0.488859	1	Low
Mast cells resting	Mast cells activated	-0.499717	0.0578633	Low
Mast cells activated	Mast cells resting	-0.499717	1	Low
T cells CD4 memory activated	Macrophages M2	-0.526579	0.043732	Low
Macrophages M2	T cells CD4 memory activated	-0.526579	1	Low
T cells regulatory (Tregs)	Neutrophils	-0.549694	0.0337747	Low
Neutrophils	T cells regulatory (Tregs)	-0.549694	1	Low
T cells CD8	Dendritic cells activated	-0.56108	0.0295471	Low
Dendritic cells activated	T cells CD8	-0.56108	1	Low
T cells CD8	T cells CD4 memory resting	-0.566527	0.0276722	Low
T cells CD4 memory resting	T cells CD8	-0.566527	1	Low
T cells CD8	Neutrophils	-0.567721	0.0272734	Low
Neutrophils	T cells CD8	-0.567721	1	Low
T cells gamma delta	Neutrophils	-0.639889	0.0101941	Low
Neutrophils	T cells gamma delta	-0.639889	1	Low
T cells CD4 memory resting	T cells CD4 memory activated	-0.645647	0.00932762	Low
T cells CD4 memory activated	T cells CD4 memory resting	-0.645647	1	Low
T cells CD8	Macrophages M2	-0.647739	0.00902748	Low
Macrophages M2	T cells CD8	-0.647739	1	Low

## Sheet: S3
Additional Table 3 Correlation between CUPT score and drug sensitivity
Drugs	cor	p	Response
piperlongumine	0.49	5.40894	resistance
Nutlin-3a (-)	0.44	4.31876	resistance
Sorafenib	0.42	4.00877	resistance
Talazoparib	0.41	3.74473	resistance
Gemcitabine	0.34	2.74473	resistance
TW 37	0.34	2.72125	resistance
GSK1904529A	0.32	2.40894	resistance
Ruxolitinib	0.32	2.4318	resistance
Bleomycin	0.31	2.284	resistance
Obatoclax Mesylate	0.27	1.85387	resistance
OSI-027	0.27	1.82391	resistance
SGC0946	0.27	1.88606	resistance
Bleomycin (50 uM)	0.26	1.72125	resistance
PFI-1	0.25	1.60206	resistance
SB590885	0.25	1.58503	resistance
Dabrafenib	0.23	1.40894	resistance
Foretinib	-0.25	1.63827	sensitivity
VX-11e	-0.25	1.58503	sensitivity
Vorinostat	-0.26	1.72125	sensitivity
AZD7762	-0.27	1.76955	sensitivity
Nilotinib	-0.27	1.79588	sensitivity
SN-38	-0.29	2.01773	sensitivity
Trametinib	-0.29	2.00436	sensitivity
Vinorelbine	-0.3	2.22915	sensitivity
Vinblastine	-0.33	2.50864	sensitivity
MG-132	-0.36	2.95861	sensitivity
Bortezomib	-0.37	3.08092	sensitivity
Dasatinib	-0.37	3.13077	sensitivity
BI-2536	-0.48	5.18046	sensitivity
Docetaxel	-0.48	5.20761	sensitivity
Paclitaxel	-0.59	7.82391	sensitivity
Cetuximab	0.67	15.6576	resistance
PAC-1	0.49	5.31876	resistance
KIN001-055	0.48	5.10791	resistance
SB 505124	0.46	4.65758	resistance
ZSTK474	0.45	4.60206	resistance
17-AAG	0.44	4.25964	resistance
BAY 61-3606	0.44	4.29243	resistance
AS601245	0.43	4.22185	resistance
THZ-2-49	0.43	4.1549	resistance
YM201636	0.43	4.10237	resistance
IPA-3	0.4	3.58503	resistance
BIX02189	0.39	3.40894	resistance
Genentech Cpd 10	0.39	3.4318	resistance
NG-25	0.39	3.4318	resistance
TPCA-1	0.39	3.4318	resistance
GW 441756	0.37	3.19382	resistance
JW-7-24-1	0.37	3.14874	resistance
KIN001-244	0.37	3.07058	resistance
KIN001-266	0.37	3.16115	resistance
QL-XII-47	0.37	3.0655	resistance
TAK-715	0.37	3.17393	resistance
EHT 1864	0.36	3	resistance
TL-1-85	0.36	3.02228	resistance
CP466722	0.35	2.82391	resistance
CAL-101	0.34	2.65758	resistance
KIN001-260	0.34	2.63827	resistance
FR-180204	0.31	2.27572	resistance
Roscovitine	0.3	2.22185	resistance
TG101348	0.3	2.11919	resistance
AT-7519	0.29	2.00436	resistance
OSU-03012	0.29	2.08619	resistance
PIK-93	0.29	2.02687	resistance
QL-X-138	0.29	2.08619	resistance
Tubastatin A	0.29	2.06048	resistance
Y-39983	0.29	2.05061	resistance
XMD11-85h	0.28	1.95861	resistance
MLN4924	0.27	1.76955	resistance
Shikonin	0.27	1.85387	resistance
PI-103	0.26	1.69897	resistance
S-Trityl-L-cysteine	0.26	1.69897	resistance
MP470	0.25	1.58503	resistance
FMK	0.23	1.40894	resistance
QL-XI-92	0.23	1.42022	resistance
Salubrinal	0.23	1.36653	resistance
KIN001-270	0.22	1.34679	resistance
A-770041	-0.24	1.5376	sensitivity
PD-0325901	-0.24	1.52288	sensitivity
VX-680	-0.26	1.67778	sensitivity
681640	-0.29	2.0655	sensitivity
MS-275	-0.3	2.19382	sensitivity
Sunitinib	-0.31	2.31876	sensitivity
AZ628	-0.34	2.76955	sensitivity
SB52334	-0.34	2.67778	sensitivity
WZ3105	-0.34	2.74473	sensitivity
BMS-509744	-0.36	3	sensitivity
TAE684	-0.36	2.92082	sensitivity
CI-1040	-0.37	3.1549	sensitivity
STF-62247	-0.41	3.79588	sensitivity
A-443654	-0.42	3.88606	sensitivity
GW843682X	-0.44	4.37675	sensitivity
ZM-447439	-0.45	4.46852	sensitivity
WH-4-023	-0.46	4.65758	sensitivity
CGP-082996	-0.56	7.03621	sensitivity
WZ-1-84	-0.56	7.13668	sensitivity

## Sheet: S4
Additional Table 4 Pathways targeted by the drugs
drug_id	drug_name	synonyms	pathway_name	targets	pubchem	Cor	-log10(p.value)	Response
1047	Nutlin-3a (-)	-	p53 pathway	MDM2	11433190	0.44	4.31876	resistance
1085	Sorafenib	Nexavar, 284461-73-0, BAY 43-9006	kinases	PDGFR, KIT, VEGFR, RAF	216239	0.42	4.00877	resistance
1259	Talazoparib	BMN-673, BMN 973	Genome integrity	PARP1, PARP2	44819241	0.41	3.74473	resistance
1190	Gemcitabine	Gemzar, LY-188011	DNA replication	Pyrimidine antimetabolite	60750	0.34	2.74473	resistance
1149	TW 37	TW37, TW-37	Apoptosis regulation	BCL2, BCL-XL, MCL1	11455910	0.34	2.72125	resistance
1093	GSK1904529A	GSK-1904529A, GSK 1904529A	IGF1R signaling	IGF1R, IR	25124816	0.32	2.40894	resistance
1507	Ruxolitinib	INCB-18424, Ruxolitinib Phosphate, Jakafi	kinases	JAK1, JAK2	25126798	0.32	2.4318	resistance
1812	Bleomycin	-	DNA replication	dsDNA break induction	-	0.31	2.284	resistance
1068	Obatoclax Mesylate	GX15-070MS, Obatoclax, GX15-070	Apoptosis regulation	BCL2, BCL-XL, BCL-W, MCL1	11404337	0.27	1.85387	resistance
1594	OSI-027	A-1065-5	PI3K/MTOR signaling	MTORC1, MTORC2	44224160	0.27	1.82391	resistance
2177	SGC0946	-	Chromatin histone methylation	DOT1L	56962337	0.27	1.88606	resistance
1378	Bleomycin (50 uM)	-	DNA replication	dsDNA break induction	5460769	0.26	1.72125	resistance
2173	PFI-1	-	Chromatin	BRD4	71271629	0.25	1.60206	resistance
1061	SB590885	SB-590885	ERK MAPK signaling	BRAF	11316960	0.25	1.58503	resistance
1373	Dabrafenib	GSK2118436, Tafinlar	ERK MAPK signaling	BRAF	44462760	0.23	1.40894	resistance
2040	Foretinib	GSK1363089, XL-880, EXEL-2880, GSK089	RTK signaling	MET, KDR, TIE2, VEGFR3/FLT4, RON, PDGFR, FGFR1, EGFR	42642645	-0.25	1.63827	sensitivity
2096	VX-11e	VX11e, VX11e	ERK MAPK signaling	ERK2	11634725	-0.25	1.58503	sensitivity
1012	Vorinostat	Zolinza, SAHA, suberanilohydroxamic acid, suberoylanilide hydroxamic acid, MK-0683	Chromatin histone acetylation	HDAC inhibitor Class I, IIa, IIb, IV	5311	-0.26	1.72125	sensitivity
1022	AZD7762	AZD-7762, AZD 7762	Cell cycle	CHEK1, CHEK2	11152667	-0.27	1.76955	sensitivity
1013	Nilotinib	Tasigna, AMN 107	ABL signaling	ABL	644241	-0.27	1.79588	sensitivity
1494	SN-38	7-Ethyl-10-Hydroxy-Camptothecin, SN 38	DNA replication	TOP1	104842	-0.29	2.01773	sensitivity
1372	Trametinib	GSK1120212, Mekinist	ERK MAPK signaling	MEK1, MEK2	11707110	-0.29	2.00436	sensitivity
2048	Vinorelbine	vinorelbine tartrate, Navelbine, Exelbine	Mitosis	Microtubule destabiliser	5311497	-0.3	2.22915	sensitivity
1004	Vinblastine	Velban	Mitosis	Microtubule destabiliser	6710780	-0.33	2.50864	sensitivity
1862	MG-132	LLL cpd, MG 132, MG132	Protein stability and degradation	Proteasome, CAPN1	462382	-0.36	2.95861	sensitivity
1191	Bortezomib	PS-341, LDP-341, Velcade	Protein stability and degradation	Proteasome	387447	-0.37	3.08092	sensitivity
1079	Dasatinib	BMS-354825-03, BMS-354825, Sprycel	kinases	ABL, SRC, Ephrins, PDGFR, KIT	3062316	-0.37	3.13077	sensitivity
1086	BI-2536	-	Cell cycle	PLK1, PLK2, PLK3	11364421	-0.48	5.18046	sensitivity
1007	Docetaxel	RP-56976, Taxotere	Mitosis	Microtubule stabiliser	148124	-0.48	5.20761	sensitivity
1080	Paclitaxel	BMS-181339-01, Taxol, Onxol, Paxene, Praxel, Abraxane	Mitosis	Microtubule stabiliser	36314	-0.59	7.82391	sensitivity
